# Supplementary material for: Regulation of PHOX2B gene expression by the long non‐coding natural antisense RNA PHOX2B‐AS1
Source: FEBS J. 2026 Jan 24;293(12):3502–27. doi: 10.1111/febs.70410 (PMC13278362; doi:10.1111/febs.70410)
Supplement: Supplementary file 2 — Table S5. RNAseqIDs. [file FEBS-293-3502-s002.xlsx]

## Sheet: Sheet1
Run	Assay Type	AvgSpotLen	Bases	BioProject	BioSample	Bytes	cell_type	Center Name	Consent	DATASTORE filetype	DATASTORE provider	DATASTORE region	Experiment	GEO_Accession (exp)	Instrument	LibraryLayout	LibrarySelection	LibrarySource	Organism	Platform	ReleaseDate	create_date	version	Sample Name	source_name	SRA Study	treatment	chip_antibody
SRR5676030	RNA-Seq	102	3324379920	PRJNA355381	SAMN07222599	2025230288	Neuroblastoma cell line	GEO	public	fastq,run.zq,sra	gs,ncbi,s3	gs.us-east1,ncbi.public,s3.us-east-1	SRX2911579	GSM2664378	Illumina HiSeq 2500	PAIRED	cDNA	TRANSCRIPTOMIC	Homo sapiens	ILLUMINA	2017-07-03T00:00:00Z	2017-06-13T12:03:00Z	1	GSM2664378	SJNB6	SRP094096	none
SRR5676031	RNA-Seq	102	3228661998	PRJNA355381	SAMN07222609	1956912075	Neuroblastoma cell line	GEO	public	fastq,run.zq,sra	gs,ncbi,s3	gs.us-east1,ncbi.public,s3.us-east-1	SRX2911580	GSM2664379	Illumina HiSeq 2500	PAIRED	cDNA	TRANSCRIPTOMIC	Homo sapiens	ILLUMINA	2017-07-03T00:00:00Z	2017-06-13T12:03:00Z	1	GSM2664379	SJNB8	SRP094096	none
SRR5676032	RNA-Seq	102	2858957592	PRJNA355381	SAMN07222594	1734124906	Neuroblastoma cell line	GEO	public	fastq,run.zq,sra	gs,ncbi,s3	gs.us-east1,ncbi.public,s3.us-east-1	SRX2911581	GSM2664380	Illumina HiSeq 2500	PAIRED	cDNA	TRANSCRIPTOMIC	Homo sapiens	ILLUMINA	2017-07-03T00:00:00Z	2017-06-13T12:08:00Z	1	GSM2664380	SK-N-AS	SRP094096	none
SRR5676033	RNA-Seq	102	3128745348	PRJNA355381	SAMN07222597	1819021951	Neuroblastoma cell line	GEO	public	fastq,run.zq,sra	gs,ncbi,s3	gs.us-east1,ncbi.public,s3.us-east-1	SRX2911582	GSM2664381	Illumina HiSeq 2500	PAIRED	cDNA	TRANSCRIPTOMIC	Homo sapiens	ILLUMINA	2017-07-03T00:00:00Z	2017-06-13T12:07:00Z	1	GSM2664381	CLB-CAR	SRP094096	none
SRR5676034	RNA-Seq	102	2205067518	PRJNA355381	SAMN07222685	1345244172	Neuroblastoma cell line	GEO	public	fastq,run.zq,sra	gs,ncbi,s3	gs.us-east1,ncbi.public,s3.us-east-1	SRX2911583	GSM2664382	Illumina HiSeq 2500	PAIRED	cDNA	TRANSCRIPTOMIC	Homo sapiens	ILLUMINA	2017-07-03T00:00:00Z	2017-06-13T12:01:00Z	1	GSM2664382	CLB-PE	SRP094096	none
SRR5676035	RNA-Seq	102	2970084450	PRJNA355381	SAMN07222684	1806610975	Neuroblastoma cell line	GEO	public	fastq,run.zq,sra	gs,ncbi,s3	gs.us-east1,ncbi.public,s3.us-east-1	SRX2911584	GSM2664383	Illumina HiSeq 2500	PAIRED	cDNA	TRANSCRIPTOMIC	Homo sapiens	ILLUMINA	2017-07-03T00:00:00Z	2017-06-13T12:02:00Z	1	GSM2664383	GIMEN	SRP094096	none
SRR5676036	RNA-Seq	102	2759168646	PRJNA355381	SAMN07222683	1610701914	Neuroblastoma cell line	GEO	public	fastq,run.zq,sra	gs,ncbi,s3	gs.us-east1,ncbi.public,s3.us-east-1	SRX2911585	GSM2664384	Illumina HiSeq 2500	PAIRED	cDNA	TRANSCRIPTOMIC	Homo sapiens	ILLUMINA	2017-07-03T00:00:00Z	2017-06-13T12:06:00Z	1	GSM2664384	IMR32	SRP094096	none
SRR5676037	RNA-Seq	102	2254007220	PRJNA355381	SAMN07222682	1367193188	Neuroblastoma cell line	GEO	public	fastq,run.zq,sra	gs,ncbi,s3	gs.us-east1,ncbi.public,s3.us-east-1	SRX2911586	GSM2664385	Illumina HiSeq 2500	PAIRED	cDNA	TRANSCRIPTOMIC	Homo sapiens	ILLUMINA	2017-07-03T00:00:00Z	2017-06-13T12:01:00Z	1	GSM2664385	LAN-1	SRP094096	none
SRR5676038	RNA-Seq	102	2929057296	PRJNA355381	SAMN07222681	1705297030	Neuroblastoma cell line	GEO	public	fastq,run.zq,sra	gs,ncbi,s3	gs.us-east1,ncbi.public,s3.us-east-1	SRX2911587	GSM2664386	Illumina HiSeq 2500	PAIRED	cDNA	TRANSCRIPTOMIC	Homo sapiens	ILLUMINA	2017-07-03T00:00:00Z	2017-06-13T10:47:00Z	1	GSM2664386	N206	SRP094096	none
SRR5676039	RNA-Seq	102	2102133198	PRJNA355381	SAMN07222610	1280134850	Neuroblastoma cell line	GEO	public	fastq,run.zq,sra	gs,ncbi,s3	gs.us-east1,ncbi.public,s3.us-east-1	SRX2911588	GSM2664387	Illumina HiSeq 2500	PAIRED	cDNA	TRANSCRIPTOMIC	Homo sapiens	ILLUMINA	2017-07-03T00:00:00Z	2017-06-13T10:42:00Z	1	GSM2664387	SJNB1	SRP094096	none
SRR5676040	RNA-Seq	102	3706126650	PRJNA355381	SAMN07222611	2247192665	Neuroblastoma cell line	GEO	public	fastq,run.zq,sra	gs,ncbi,s3	gs.us-east1,ncbi.public,s3.us-east-1	SRX2911589	GSM2664388	Illumina HiSeq 2500	PAIRED	cDNA	TRANSCRIPTOMIC	Homo sapiens	ILLUMINA	2017-07-03T00:00:00Z	2017-06-13T10:44:00Z	1	GSM2664388	SJNB12	SRP094096	none
SRR5676041	RNA-Seq	102	3359792484	PRJNA355381	SAMN07222678	2010765799	Neuroblastoma cell line	GEO	public	fastq,run.zq,sra	gs,ncbi,s3	gs.us-east1,ncbi.public,s3.us-east-1	SRX2911590	GSM2664389	Illumina HiSeq 2500	PAIRED	cDNA	TRANSCRIPTOMIC	Homo sapiens	ILLUMINA	2017-07-03T00:00:00Z	2017-06-13T10:49:00Z	1	GSM2664389	SK-N-BE(2)-C	SRP094096	none
SRR5676042	RNA-Seq	102	3292221768	PRJNA355381	SAMN07222677	2067044236	Neuroblastoma cell line	GEO	public	fastq,run.zq,sra	gs,ncbi,s3	gs.us-east1,ncbi.public,s3.us-east-1	SRX2911591	GSM2664390	Illumina HiSeq 2500	PAIRED	cDNA	TRANSCRIPTOMIC	Homo sapiens	ILLUMINA	2017-07-03T00:00:00Z	2017-06-13T10:44:00Z	1	GSM2664390	SK-N-DZ	SRP094096	none
SRR5676043	RNA-Seq	102	3212913504	PRJNA355381	SAMN07222676	1992948679	Neuroblastoma cell line	GEO	public	fastq,run.zq,sra	gs,ncbi,s3	gs.us-east1,ncbi.public,s3.us-east-1	SRX2911592	GSM2664391	Illumina HiSeq 2500	PAIRED	cDNA	TRANSCRIPTOMIC	Homo sapiens	ILLUMINA	2017-07-03T00:00:00Z	2017-06-13T10:44:00Z	1	GSM2664391	SK-N-FI	SRP094096	none
SRR5676044	RNA-Seq	102	3157169280	PRJNA355381	SAMN07222675	1953740980	Neuroblastoma cell line	GEO	public	fastq,run.zq,sra	gs,ncbi,s3	gs.us-east1,ncbi.public,s3.us-east-1	SRX2911593	GSM2664392	Illumina HiSeq 2500	PAIRED	cDNA	TRANSCRIPTOMIC	Homo sapiens	ILLUMINA	2017-07-03T00:00:00Z	2017-06-13T10:49:00Z	1	GSM2664392	TR-14	SRP094096	none
SRR5676047	RNA-Seq	102	2926446198	PRJNA355381	SAMN07222674	1427020914	Neuroblastoma cell line	GEO	public	fastq,run.zq,sra	gs,ncbi,s3	gs.us-east1,ncbi.public,s3.us-east-1	SRX2911596	GSM2664395	Illumina HiSeq 2500	PAIRED	cDNA	TRANSCRIPTOMIC	Homo sapiens	ILLUMINA	2017-07-03T00:00:00Z	2017-06-13T10:44:00Z	1	GSM2664395	CLB-BER-Lud	SRP094096	none
SRR5676048	RNA-Seq	102	2794718094	PRJNA355381	SAMN07222673	1372349147	Neuroblastoma cell line	GEO	public	fastq,run.zq,sra	gs,ncbi,s3	gs.us-east1,ncbi.public,s3.us-east-1	SRX2911597	GSM2664396	Illumina HiSeq 2500	PAIRED	cDNA	TRANSCRIPTOMIC	Homo sapiens	ILLUMINA	2017-07-03T00:00:00Z	2017-06-13T10:44:00Z	1	GSM2664396	SH-SY5Y	SRP094096	none
SRR5676049	RNA-Seq	102	2888293404	PRJNA355381	SAMN07222672	1331339560	Neuroblastoma cell line	GEO	public	fastq,run.zq,sra	gs,ncbi,s3	gs.us-east1,ncbi.public,s3.us-east-1	SRX2911598	GSM2664397	Illumina HiSeq 2500	PAIRED	cDNA	TRANSCRIPTOMIC	Homo sapiens	ILLUMINA	2017-07-03T00:00:00Z	2017-06-13T10:49:00Z	1	GSM2664397	CLB-GA	SRP094096	none
SRR5676050	RNA-Seq	102	2689338630	PRJNA355381	SAMN07222671	1291538726	Neuroblastoma cell line	GEO	public	fastq,run.zq,sra	gs,ncbi,s3	gs.us-east1,ncbi.public,s3.us-east-1	SRX2911599	GSM2664398	Illumina HiSeq 2500	PAIRED	cDNA	TRANSCRIPTOMIC	Homo sapiens	ILLUMINA	2017-07-03T00:00:00Z	2017-06-13T10:43:00Z	1	GSM2664398	CLB-MA	SRP094096	none
SRR5676051	RNA-Seq	202	6395764400	PRJNA355381	SAMN07222670	2711891515	Neuroblastoma cell line	GEO	public	fastq,run.zq,sra	gs,ncbi,s3	gs.us-east1,ncbi.public,s3.us-east-1	SRX2911600	GSM2664399	Illumina HiSeq 2500	PAIRED	cDNA	TRANSCRIPTOMIC	Homo sapiens	ILLUMINA	2017-07-03T00:00:00Z	2017-06-13T10:59:00Z	1	GSM2664399	SH-EP	SRP094096	none
SRR5676056	RNA-Seq	102	3231814002	PRJNA355381	SAMN07222665	1568061366	Neuroblastoma cell line	GEO	public	fastq,run.zq,sra	gs,ncbi,s3	gs.us-east1,ncbi.public,s3.us-east-1	SRX2911605	GSM2664404	Illumina HiSeq 2500	PAIRED	cDNA	TRANSCRIPTOMIC	Homo sapiens	ILLUMINA	2017-07-03T00:00:00Z	2017-06-13T10:45:00Z	1	GSM2664404	SK-N-SH batch 1	SRP094096	none
SRR5676057	RNA-Seq	102	2814316986	PRJNA355381	SAMN07222664	1353136498	Neuroblastoma cell line	GEO	public	fastq,run.zq,sra	gs,ncbi,s3	gs.us-east1,ncbi.public,s3.us-east-1	SRX2911606	GSM2664405	Illumina HiSeq 2500	PAIRED	cDNA	TRANSCRIPTOMIC	Homo sapiens	ILLUMINA	2017-07-03T00:00:00Z	2017-06-13T10:44:00Z	1	GSM2664405	CHP-212	SRP094096	none
SRR5676058	RNA-Seq	102	2258982576	PRJNA355381	SAMN07222663	1107473519	Neuroblastoma cell line	GEO	public	fastq,run.zq,sra	gs,ncbi,s3	gs.us-east1,ncbi.public,s3.us-east-1	SRX2911607	GSM2664406	Illumina HiSeq 2500	PAIRED	cDNA	TRANSCRIPTOMIC	Homo sapiens	ILLUMINA	2017-07-03T00:00:00Z	2017-06-13T10:43:00Z	1	GSM2664406	GICAN	SRP094096	none
SRR5676059	RNA-Seq	102	2702816094	PRJNA355381	SAMN07222662	1292490602	Neuroblastoma cell line	GEO	public	fastq,run.zq,sra	gs,ncbi,s3	gs.us-east1,ncbi.public,s3.us-east-1	SRX2911608	GSM2664407	Illumina HiSeq 2500	PAIRED	cDNA	TRANSCRIPTOMIC	Homo sapiens	ILLUMINA	2017-07-03T00:00:00Z	2017-06-13T10:43:00Z	1	GSM2664407	NB-EBc1	SRP094096	none
SRR5676060	RNA-Seq	102	2344567104	PRJNA355381	SAMN07222661	1121892200	Neuroblastoma cell line	GEO	public	fastq,run.zq,sra	gs,ncbi,s3	gs.us-east1,ncbi.public,s3.us-east-1	SRX2911609	GSM2664408	Illumina HiSeq 2500	PAIRED	cDNA	TRANSCRIPTOMIC	Homo sapiens	ILLUMINA	2017-07-03T00:00:00Z	2017-06-13T10:44:00Z	1	GSM2664408	NB69	SRP094096	none
SRR5676052	RNA-Seq	102	2705979216	PRJNA355381	SAMN07222669	1250210438	Neuroblastoma cell line	GEO	public	fastq,run.zq,sra	gs,ncbi,s3	gs.us-east1,ncbi.public,s3.us-east-1	SRX2911601	GSM2664400	Illumina HiSeq 2500	PAIRED	cDNA	TRANSCRIPTOMIC	Homo sapiens	ILLUMINA	2017-07-03T00:00:00Z	2017-06-13T10:43:00Z	1	GSM2664400	CLB-GA_shPHOX2B_dox_J0	SRP094096	none
SRR5676053	RNA-Seq	102	2968051692	PRJNA355381	SAMN07222668	1362336554	Neuroblastoma cell line	GEO	public	fastq,run.zq,sra	gs,ncbi,s3	gs.us-east1,ncbi.public,s3.us-east-1	SRX2911602	GSM2664401	Illumina HiSeq 2500	PAIRED	cDNA	TRANSCRIPTOMIC	Homo sapiens	ILLUMINA	2017-07-03T00:00:00Z	2017-06-13T10:45:00Z	1	GSM2664401	CLB-GA_shPHOX2B_dox_J2	SRP094096	Doxycycline-inducible shRNA
SRR5676054	RNA-Seq	102	3019042920	PRJNA355381	SAMN07222667	1382842107	Neuroblastoma cell line	GEO	public	fastq,run.zq,sra	gs,ncbi,s3	gs.us-east1,ncbi.public,s3.us-east-1	SRX2911603	GSM2664402	Illumina HiSeq 2500	PAIRED	cDNA	TRANSCRIPTOMIC	Homo sapiens	ILLUMINA	2017-07-03T00:00:00Z	2017-06-13T10:44:00Z	1	GSM2664402	CLB-GA_shPHOX2B_dox_J5	SRP094096	Doxycycline-inducible shRNA
SRR5676055	RNA-Seq	102	2956663902	PRJNA355381	SAMN07222666	1363602756	Neuroblastoma cell line	GEO	public	fastq,run.zq,sra	gs,ncbi,s3	gs.us-east1,ncbi.public,s3.us-east-1	SRX2911604	GSM2664403	Illumina HiSeq 2500	PAIRED	cDNA	TRANSCRIPTOMIC	Homo sapiens	ILLUMINA	2017-07-03T00:00:00Z	2017-06-13T10:44:00Z	1	GSM2664403	CLB-GA_shPHOX2B_dox_J13	SRP094096	Doxycycline-inducible shRNA
